# Supplementary material for: Effect of Anoxic Atmosphere on the Physicochemical and Pelletization Properties of Pinus massoniana Sawdust during Storage
Source: Int J Environ Res Public Health. 2022 Dec 31;20(1):791. doi: 10.3390/ijerph20010791 (PMC9819789; doi:10.3390/ijerph20010791)
Supplement: Supplementary file 1 [file ijerph-20-00791-s001.zip]

Archive with 1 entries (1 files):
- ijerph-2082323-supplementary.pdf
